# Supplementary material for: Gene expression profiling of the hyperplastic growth zones of the late trout embryo myotome using laser capture microdissection and microarray analysis
Source: BMC Genomics. 2013 Mar 14;14:173. doi: 10.1186/1471-2164-14-173 (PMC3608082; doi:10.1186/1471-2164-14-173)
Supplement: Additional file 2 — List of the transcriptional regulators overexpressed in the superficial growth zones. [file 1471-2164-14-173-S2.csv]

[BBH] IRX5_MOUSE (sp:Q9JKQ4) Iroquois-class homeodomain protein IRX-5 OS=Mus musculus GN=Irx5 PE=2 SV=1
[BBH] HXC3A_DANRE (sp:P28174) Homeobox protein Hox-C3a OS=Danio rerio GN=hoxc3a PE=2 SV=1
(sp:Q2LE08) Forkhead box protein P1-B OS=Danio rerio GN=foxp1b PE=2 SV=1
(sp:Q33BP8) Forkhead box protein N3 OS=Sus scrofa GN=FOXN3 PE=2 SV=1
[BBH] FOXM1_RAT (sp:P97691) Forkhead box protein M1 OS=Rattus norvegicus GN=Foxm1 PE=2 SV=2
(sp:Q4VYR7) Forkhead box protein P4 OS=Xenopus laevis GN=foxp4 PE=2 SV=1
(sp:Q12948) Forkhead box protein C1 OS=Homo sapiens GN=FOXC1 PE=1 SV=3
(sp:Q6F2E4) Forkhead box protein D1 OS=Xenopus tropicalis GN=foxd1 PE=2 SV=1
(sp:P79937) Homeobox protein Meis1 OS=Xenopus laevis GN=meis1 PE=1 SV=1
(sp:Q6DIF3) Homeobox protein meis3 OS=Xenopus tropicalis GN=meis3 PE=2 SV=2
(sp:P43687) Homeobox protein HMX2 OS=Mus musculus GN=Hmx2 PE=2 SV=3
(sp:P36198) LIM/homeobox protein Lhx2 OS=Rattus norvegicus GN=Lhx2 PE=2 SV=1
(sp:Q9Z103) Activity-dependent neuroprotector homeobox protein OS=Mus musculus GN=Adnp PE=2 SV=1
(sp:Q50D79) Homeobox protein unc-4 homolog OS=Danio rerio GN=uncx PE=2 SV=2
[BBH] MSXC_DANRE (sp:Q01703) Homeobox protein MSH-C OS=Danio rerio GN=msxc PE=2 SV=1
(sp:Q15583) Homeobox protein TGIF1 OS=Homo sapiens GN=TGIF1 PE=1 SV=3
(sp:Q15911) Zinc finger homeobox protein 3 OS=Homo sapiens GN=ZFHX3 PE=1 SV=2
[BBH] ADNP_HUMAN (sp:Q9H2P0) Activity-dependent neuroprotector homeobox protein OS=Homo sapiens GN=ADNP PE=1 SV=1
(sp:O70477) Homeobox protein PKNOX1 OS=Mus musculus GN=Pknox1 PE=2 SV=2
(sp:Q3SA48) T-box transcription factor TBX2 OS=Xenopus tropicalis GN=tbx2 PE=2 SV=1
(sp:P70324) T-box transcription factor TBX3 OS=Mus musculus GN=Tbx3 PE=1 SV=2
(sp:O42115) Aristaless-related homeobox protein OS=Danio rerio GN=arx PE=2 SV=1
(sp:Q6IQ32) ADNP homeobox protein 2 OS=Homo sapiens GN=ADNP2 PE=2 SV=1
(sp:O42365) Homeobox protein Hox-A2b OS=Danio rerio GN=hoxa2b PE=2 SV=2
[BBH] ZHX1_PONPY (sp:A2T7S4) Zinc fingers and homeoboxes protein 1 OS=Pongo pygmaeus GN=ZHX1 PE=3 SV=1
[BBH] LBX1_XENTR (sp:Q0P4H6) Transcription factor LBX1 OS=Xenopus tropicalis GN=lbx1 PE=2 SV=1
(sp:P57074) Transcription factor SOX-8 OS=Gallus gallus GN=SOX8 PE=2 SV=1
(sp:Q63HK5) Teashirt homolog 3 OS=Homo sapiens GN=TSHZ3 PE=1 SV=2
(sp:Q80V24) Transcription cofactor vestigial-like protein 4 OS=Mus musculus GN=Vgll4 PE=2 SV=1
(sp:O14896) Interferon regulatory factor 6 OS=Homo sapiens GN=IRF6 PE=1 SV=1
(sp:Q62520) Zinc finger protein ZIC 2 OS=Mus musculus GN=Zic2 PE=1 SV=2
(sp:Q6DHH7) Protein LZIC OS=Danio rerio GN=lzic PE=1 SV=1
[BBH] AATF_RAT (sp:Q9QYW0) Protein AATF OS=Rattus norvegicus GN=Aatf PE=1 SV=1
[BBH] ZBT45_HUMAN (sp:Q96K62) Zinc finger and BTB domain-containing protein 45 OS=Homo sapiens GN=ZBTB45 PE=2 SV=1
(sp:Q1KKX0) Homeobox protein Hox-B5b OS=Takifugu rubripes GN=hoxb5b PE=3 SV=1
(sp:P09019) Homeobox protein Hox-B5a (Fragment) OS=Xenopus laevis GN=hoxb5 PE=2 SV=1
[BBH] HXB9A_DANRE (sp:Q9PWM2) Homeobox protein Hox-B9a OS=Danio rerio GN=hoxb9a PE=2 SV=2
[BBH] DLX3B_DANRE (sp:Q01702) Homeobox protein Dlx3b OS=Danio rerio GN=dlx3b PE=2 SV=1
[BBH] ZHX1_PONPY (sp:A2T7S4) Zinc fingers and homeoboxes protein 1 OS=Pongo pygmaeus GN=ZHX1 PE=3 SV=1
[BBH] PHC2_HUMAN (sp:Q8IXK0) Polyhomeotic-like protein 2 OS=Homo sapiens GN=PHC2 PE=1 SV=1
(sp:Q64028) Polyhomeotic-like protein 1 OS=Mus musculus GN=Phc1 PE=1 SV=2
(sp:Q96T25) Zinc finger protein ZIC 5 OS=Homo sapiens GN=ZIC5 PE=1 SV=1
Salmo salar Nuclear transcription factor Y subunit alpha (nfya)	mRNA
(sp:Q32KW0) Nuclear transcription factor Y subunit beta OS=Bos taurus GN=NFYB PE=2 SV=1
(sp:Q13952) Nuclear transcription factor Y subunit gamma OS=Homo sapiens GN=NFYC PE=1 SV=3
(sp:P53569) CCAAT/enhancer-binding protein zeta OS=Mus musculus GN=Cebpz PE=2 SV=2
(sp:Q17QZ4) Transcription factor Dp-1 OS=Bos taurus GN=TFDP1 PE=2 SV=1
(sp:Q64163) Transcription factor Dp-2 OS=Mus musculus GN=Tfdp2 PE=1 SV=2
Salmo salar transcription factor GATA-3 (gata3)	mRNA
(sp:O42097) Hepatocyte nuclear factor 3-beta OS=Oryzias latipes GN=foxa2 PE=2 SV=1
(sp:P10070) Zinc finger protein GLI2 OS=Homo sapiens GN=GLI2 PE=1 SV=4
(sp:P83509) Glucocorticoid receptor DNA-binding factor 1 OS=Canis familiaris GN=GRLF1 PE=2 SV=1
(sp:O75626) PR domain zinc finger protein 1 OS=Homo sapiens GN=PRDM1 PE=1 SV=1
[BBH] FHL1_RAT (sp:Q9WUH4) Four and a half LIM domains protein 1 OS=Rattus norvegicus GN=Fhl1 PE=2 SV=1
(sp:Q06725) Nuclear receptor subfamily 2 group F member 1-A OS=Danio rerio GN=nr2f1a PE=2 SV=1
(sp:Q96AE4) Far upstream element-binding protein 1 OS=Homo sapiens GN=FUBP1 PE=1 SV=3
(sp:Q99PF5) Far upstream element-binding protein 2 OS=Rattus norvegicus GN=Khsrp PE=1 SV=1
(sp:Q96I24) Far upstream element-binding protein 3 OS=Homo sapiens GN=FUBP3 PE=1 SV=2
Salmo salar LIM domain transcription factor LMO4.1 (lmo41)	mRNA
(sp:Q98UK5) Transcription factor MafB OS=Danio rerio GN=mafb PE=2 SV=1
(sp:P51514) Transcription factor 12 OS=Rattus norvegicus GN=Tcf12 PE=2 SV=1
(sp:Q5M8V0) Transcription factor BTF3 homolog 4 OS=Xenopus tropicalis GN=btf3l4 PE=2 SV=1
(sp:Q9PUQ1) ETS domain-containing transcription factor PEA3 OS=Danio rerio GN=pea3 PE=1 SV=2
[BBH] AATF_RAT (sp:Q9QYW0) Protein AATF OS=Rattus norvegicus GN=Aatf PE=1 SV=1
(sp:P52551) Myb-related protein B OS=Xenopus laevis GN=mybl2 PE=2 SV=2
(sp:A1L2P5) Homeobox protein Hox-D3 OS=Xenopus laevis GN=hoxd3 PE=2 SV=1
(sp:Q9NS37) CREB/ATF bZIP transcription factor OS=Homo sapiens GN=CREBZF PE=1 SV=2
(sp:P08651) Nuclear factor 1 C-type OS=Homo sapiens GN=NFIC PE=1 SV=2
(sp:P18846) Cyclic AMP-dependent transcription factor ATF-1 OS=Homo sapiens GN=ATF1 PE=1 SV=2
(sp:Q6P788) Cyclic AMP-dependent transcription factor ATF-5 OS=Rattus norvegicus GN=Atf5 PE=1 SV=1
(sp:Q7YR48) Transcription factor 19 OS=Pan troglodytes GN=TCF19 PE=3 SV=1
(sp:P48381) Transcription factor RFX3 OS=Mus musculus GN=Rfx3 PE=1 SV=2
[BBH] SOX11_XENTR (sp:Q66JF1) Transcription factor Sox-11 OS=Xenopus tropicalis GN=sox11 PE=2 SV=1
Sox5
(sp:P97469) Zinc finger protein SNAI2 OS=Mus musculus GN=Snai2 PE=2 SV=1
[BBH] SP3_CHICK (sp:Q90WR8) Transcription factor Sp3 OS=Gallus gallus GN=SP3 PE=1 SV=1
[BBH] MAX_CHICK (sp:P52162) Protein max OS=Gallus gallus GN=MAX PE=3 SV=1
(sp:Q9Z1X4) Interleukin enhancer-binding factor 3 OS=Mus musculus GN=Ilf3 PE=1 SV=2
(sp:Q5RFJ1) Interleukin enhancer-binding factor 2 OS=Pongo abelii GN=ILF2 PE=2 SV=1
[BBH] AP2E_DANRE (sp:Q6P0E7) Transcription factor AP-2-epsilon OS=Danio rerio GN=tfap2e PE=2 SV=1
(sp:P58197) Transcription factor AP-2-alpha OS=Rattus norvegicus GN=Tfap2a PE=2 SV=1;;;;;;;;
Transcription factor AP-2-delta OS=Danio rerio ;;;;;;;;
[BBH] AP2S1_RAT (sp:P62744) AP-2 complex subunit sigma OS=Rattus norvegicus GN=Ap2s1 PE=2 SV=1;;;;;;;;
(sp:P97831);Twist-related;protein;2;OS=Rattus;norvegicus;GN=Twist2;PE=2;SV=2
(sp:P18484) AP-2 complex subunit alpha-2 OS=Rattus norvegicus GN=Ap2a2 PE=1 SV=3;;;;;;;;
Pax3 ;;;;;;;;
Pax7;;;;;;;;
myogenine;;;;;;;;
mrf4;;;;;;;;
myf5;;;;;;;;
MyoD2/MyoD1B;;;;;;;;
MyoD1C ;;;;;;;;
(sp:Q9I9L0) hairy/enhancer-of-split related with YRPW motif protein 2 OS=Danio rerio GN=hey2 PE=2 SV=2;;;;;;;;
Danio rerio hairy-related 2;;;;;;;;
Danio rerio hairy and enhancer of split 6;;;;;;;;
[BBH] HEY1_DANRE (sp:Q8AXV6) hairy/enhancer-of-split related with YRPW motif protein 1 OS=Danio rerio GN=hey1 PE=2 SV=1;;;;;;;;
Danio rerio hairy-related 4.3
Danio rerio hairy and enhancer of split related 15.1
Danio rerio hairy-related 6
Danio rerio hairy-related 9
Danio rerio hairy and enhancer of split 6
Danio rerio hairy-related 8.2
(sp:Q1LWL8) Protein L-Myc-1b OS=Danio rerio GN=mycl1b PE=2 SV=1
(sp:P26014) N-myc proto-oncogene protein OS=Serinus canaria GN=MYCN PE=3 SV=2
(sp:Q63379) N-myc proto-oncogene protein OS=Rattus norvegicus GN=Mycn PE=2 SV=1
[BBH] MYC_ONCMY (sp:P06646) Transcriptional regulator Myc (Fragment) OS=Oncorhynchus mykiss GN=myc PE=3 SV=1
Salmo salar Transcriptional regulator Myc-2 (myc2)	mRNA
[BBH] MCL1B_DANRE (sp:Q1LWL8) Protein L-Myc-1b OS=Danio rerio GN=mycl1b PE=2 SV=1
(sp:P06646) Transcriptional regulator Myc (Fragment) OS=Oncorhynchus mykiss GN=myc PE=3 SV=1
PREDICTED: AT hook containing transcription factor 1 [Danio rerio]
(sp:P41778) Pre-B-cell leukemia transcription factor 1 OS=Mus musculus GN=Pbx1 PE=1 SV=2
(sp:O75603) Chorion-specific transcription factor GCMb OS=Homo sapiens GN=GCM2 PE=1 SV=1
(sp:O08791) Transcription factor COE3 OS=Mus musculus GN=Ebf3 PE=2 SV=1
Danio rerio Zinc finger protein ZIC2b
Salmo salar Zinc finger protein ZIC 4 (zic4)	mRNA
[BBH] MYCN_HUMAN (sp:P04198) N-myc proto-oncogene protein OS=Homo sapiens GN=MYCN PE=1 SV=2
(sp:P15143) POU domain	class 2	transcription factor 1 OS=Gallus gallus GN=POU2F1 PE=2 SV=1
