# Supplementary material for: Gene expression profiling of the hyperplastic growth zones of the late trout embryo myotome using laser capture microdissection and microarray analysis
Source: BMC Genomics. 2013 Mar 14;14:173. doi: 10.1186/1471-2164-14-173 (PMC3608082; doi:10.1186/1471-2164-14-173)
Supplement: Additional file 3 — List of the membrane-associated proteins overexpressed in the superficial growth zones. [file 1471-2164-14-173-S3.csv]

[BBH] TM147_DANRE (sp:Q6DGL7) Transmembrane protein 147 OS=Danio rerio GN=tmem147 PE=2 SV=1
(sp:Q7SXW4) Transmembrane protein 111 OS=Danio rerio GN=tmem111 PE=2 SV=1
(sp:Q6AZW1) Transmembrane protein 167B OS=Danio rerio GN=tmem167b PE=2 SV=1
(sp:Q3SXY7) Leucine-rich repeat	immunoglobulin-like domain and transmembrane domain-containing protein 3 OS=Homo sapiens GN=LRIT3 PE=2 SV=2
Salmo salar Transmembrane protein 185-like (t185l)	mRNA
(sp:Q6DC58) Transmembrane protein 223 OS=Danio rerio GN=tmem223 PE=2 SV=1
(sp:Q6DC58) Transmembrane protein 223 OS=Danio rerio GN=tmem223 PE=2 SV=1
(sp:Q9CR67) Transmembrane protein 33 OS=Mus musculus GN=Tmem33 PE=2 SV=1
(sp:Q3T1H8) Transmembrane protein 79 OS=Rattus norvegicus GN=Tmem79 PE=2 SV=1
(sp:Q9UL52) Transmembrane protease serine 11E OS=Homo sapiens GN=TMPRSS11E PE=1 SV=2
Salmo salar Transmembrane protein 184A (t184a)	mRNA
[BBH] TM107_XENLA (sp:Q3B8H0) Transmembrane protein 107 OS=Xenopus laevis GN=tmem107 PE=2 SV=1
(sp:Q921N7) Transmembrane protein 70	mitochondrial OS=Mus musculus GN=Tmem70 PE=2 SV=2
(sp:Q8K174) Transmembrane protein 60 OS=Mus musculus GN=Tmem60 PE=2 SV=1
(sp:O35587) Transmembrane protein Tmp21 OS=Mesocricetus auratus GN=TMED10 PE=2 SV=1
(sp:A6NNB3) Interferon-induced transmembrane protein 5 OS=Homo sapiens GN=IFITM5 PE=2 SV=1
(sp:Q5ZLJ4) Transmembrane protein 70	mitochondrial OS=Gallus gallus GN=TMEM70 PE=2 SV=1
[BBH] TM169_MOUSE (sp:Q8BG50) Transmembrane protein 169 OS=Mus musculus GN=Tmem169 PE=2 SV=1
Salmo salar Transmembrane protein 47 (tmm47)	mRNA
(sp:Q5BK13) Transmembrane protein 199 OS=Rattus norvegicus GN=Tmem199 PE=2 SV=1
Salmo salar Transmembrane protein 43 (tmm43)	mRNA
(sp:Q99KF1) Transmembrane emp24 domain-containing protein 9 OS=Mus musculus GN=Tmed9 PE=2 SV=2
(sp:Q5M7R3) Transmembrane protein 209 OS=Xenopus tropicalis GN=tmem209 PE=2 SV=2
(sp:Q3B8H0) Transmembrane protein 107 OS=Xenopus laevis GN=tmem107 PE=2 SV=1
(sp:Q3MHW7) Transmembrane protein 97 OS=Bos taurus GN=TMEM97 PE=2 SV=1
[BBH] CLPT1_DANRE (sp:Q6DEL2) Cleft lip and palate transmembrane protein 1 homolog OS=Danio rerio GN=clptm1 PE=2 SV=1
(sp:O14524) Transmembrane protein 194A OS=Homo sapiens GN=TMEM194A PE=1 SV=2
(sp:Q1LY80) Transmembrane protein 120B OS=Danio rerio GN=tmem120b PE=2 SV=1
(sp:Q1LY80) Transmembrane protein 120B OS=Danio rerio GN=tmem120b PE=2 SV=1
(sp:Q91VP7) Transmembrane protein 101 OS=Mus musculus GN=Tmem101 PE=2 SV=1
(sp:Q2TA63) Transmembrane protein 147 OS=Rattus norvegicus GN=Tmem147 PE=2 SV=1
[BBH] T185L_DANRE (sp:Q7SYC7) Transmembrane protein 185-like OS=Danio rerio GN=zgc:63572 PE=2 SV=1
[BBH] TM203_HUMAN (sp:Q969S6) Transmembrane protein 203 OS=Homo sapiens GN=TMEM203 PE=2 SV=1
(sp:Q9QYZ9) Transmembrane serine protease 8 OS=Mus musculus GN=Tmprss8 PE=2 SV=2
[BBH] TM209_RAT (sp:Q68FR5) Transmembrane protein 209 OS=Rattus norvegicus GN=Tmem209 PE=2 SV=1
(sp:Q8C996) Transmembrane protein 163 OS=Mus musculus GN=Tmem163 PE=1 SV=1
(sp:Q6DHU1) Cleft lip and palate transmembrane protein 1-like protein OS=Danio rerio GN=clptm1l PE=2 SV=1
(sp:Q6AZW1) Transmembrane protein 167B OS=Danio rerio GN=tmem167b PE=2 SV=1
[BBH] TMC6_HUMAN (sp:Q7Z403) Transmembrane channel-like protein 6 OS=Homo sapiens GN=TMC6 PE=1 SV=2
(sp:Q5ZII6) Transmembrane protein 167A OS=Gallus gallus GN=TMEM167A PE=3 SV=1
(sp:Q6DEL2) Cleft lip and palate transmembrane protein 1 homolog OS=Danio rerio GN=clptm1 PE=2 SV=1
(sp:Q86X19) Transmembrane protein 17 OS=Homo sapiens GN=TMEM17 PE=2 SV=2
Salmo salar Transmembrane protein 149 (tm149)	mRNA
(sp:Q9Y3B3) Transmembrane emp24 domain-containing protein 7 OS=Homo sapiens GN=TMED7 PE=1 SV=2
(sp:Q0VCR6) Transmembrane protein 68 OS=Bos taurus GN=TMEM68 PE=2 SV=1
Salmo salar Transmembrane protein 163 (tm163)	mRNA
(sp:Q0VCK9) Transmembrane protein 49 OS=Bos taurus GN=TMEM49 PE=2 SV=1
(sp:Q9NV29) Transmembrane protein 100 OS=Homo sapiens GN=TMEM100 PE=2 SV=2
[BBH] TM111_DANRE (sp:Q7SXW4) Transmembrane protein 111 OS=Danio rerio GN=tmem111 PE=2 SV=1
[BBH] CF129_DANRE (sp:Q5RHZ2) Transmembrane and coiled-coil domain-containing protein C6orf129 homolog OS=Danio rerio GN=si:ch211-214j24.7 PE=2 SV=1
[BBH] TMM17_HUMAN (sp:Q86X19) Transmembrane protein 17 OS=Homo sapiens GN=TMEM17 PE=2 SV=2
Salmo salar Transmembrane protein 5 (tmem5)	mRNA
Salmo salar Cleft lip and palate transmembrane protein 1 (clpt1)	mRNA
[BBH] TM186_DANRE (sp:B3DI94) Transmembrane protein 186 OS=Danio rerio GN=tmem186 PE=2 SV=1
(sp:Q8BXJ9) Transmembrane protein 62 OS=Mus musculus GN=Tmem62 PE=2 SV=1
(sp:Q8IXX5) Transmembrane protein 183A OS=Homo sapiens GN=TMEM183A PE=2 SV=2
[BBH] CKLF7_HUMAN (sp:Q96FZ5) CKLF-like MARVEL transmembrane domain-containing protein 7 OS=Homo sapiens GN=CMTM7 PE=2 SV=1
(sp:Q6PGS5) Transmembrane protein 56-B OS=Xenopus laevis GN=tmem56-B PE=2 SV=1
(sp:Q7SXW4) Transmembrane protein 111 OS=Danio rerio GN=tmem111 PE=2 SV=1
Salmo salar Transmembrane protein 43 (tmm43)	mRNA
[BBH] T161B_DANRE (sp:Q7SY10) Transmembrane protein 161B OS=Danio rerio GN=tmem161b PE=2 SV=1
Salmo salar Transmembrane emp24 domain-containing protein 1 (tmed1)	mRNA
(sp:Q6DHU1) Cleft lip and palate transmembrane protein 1-like protein OS=Danio rerio GN=clptm1l PE=2 SV=1
(sp:Q7SYC7) Transmembrane protein 185-like OS=Danio rerio GN=zgc:63572 PE=2 SV=1
[BBH] T183A_HUMAN (sp:Q8IXX5) Transmembrane protein 183A OS=Homo sapiens GN=TMEM183A PE=2 SV=2
[BBH] AAMP_BOVIN (sp:Q3SZK1) Angio-associated migratory cell protein OS=Bos taurus GN=AAMP PE=2 SV=1
(sp:Q8UWJ4) Delta-like protein D OS=Danio rerio GN=dld PE=1 SV=2
(sp:Q6AZB0) Brother of CDO OS=Mus musculus GN=Boc PE=1 SV=2
kin of IRRE like 3 [Danio rerio]
(sp:P06731) Carcinoembryonic antigen-related cell adhesion molecule 5 OS=Homo sapiens GN=CEACAM5 PE=1 SV=2
(sp:Q8IVU1) Immunoglobulin superfamily DCC subclass member 3 OS=Homo sapiens GN=IGDCC3 PE=2 SV=1
(sp:P16422) Epithelial cell adhesion molecule OS=Homo sapiens GN=EPCAM PE=1 SV=2
(sp:Q8UVJ6) Vang-like protein 2 OS=Danio rerio GN=vangl2 PE=1 SV=1
(sp:Q80Z96) Vang-like protein 1 OS=Mus musculus GN=Vangl1 PE=1 SV=1
(sp:Q9H5Y7) SLIT and NTRK-like protein 6 OS=Homo sapiens GN=SLITRK6 PE=1 SV=3
(sp:Q3SXY7) Leucine-rich repeat	immunoglobulin-like domain and transmembrane domain-containing protein 3 OS=Homo sapiens GN=LRIT3 PE=2 SV=2
(sp:Q8R366) Immunoglobulin superfamily member 8 OS=Mus musculus GN=Igsf8 PE=1 SV=2
[BBH] YL020_HUMAN (sp:Q8N0Z9) Ig-like domain-containing protein FLJ20674 OS=Homo sapiens PE=2 SV=1
[BBH] CELR1_MOUSE (sp:O35161) Cadherin EGF LAG seven-pass G-type receptor 1 OS=Mus musculus GN=Celsr1 PE=2 SV=2
[BBH] PCDC2_HUMAN (sp:Q9Y5I4) Protocadherin alpha-C2 OS=Homo sapiens GN=PCDHAC2 PE=2 SV=1
(sp:O93319) Cadherin-11 OS=Gallus gallus GN=CDH11 PE=2 SV=1
(sp:Q13634) Cadherin-18 OS=Homo sapiens GN=CDH18 PE=2 SV=1
(sp:P55291) Cadherin-15 OS=Homo sapiens GN=CDH15 PE=1 SV=1
[BBH] FAT1_HUMAN (sp:Q14517) Protocadherin Fat 1 OS=Homo sapiens GN=FAT1 PE=1 SV=1
(sp:Q90275) Cadherin-2 OS=Danio rerio GN=cdh2 PE=2 SV=2
(sp:Q9Z1K9) Disintegrin and metalloproteinase domain-containing protein 17 OS=Rattus norvegicus GN=Adam17 PE=2 SV=1
(sp:Q4VC17) A disintegrin and metalloproteinase with thrombospondin motifs 18 OS=Mus musculus GN=Adamts18 PE=2 SV=1
(sp:Q13797) Integrin alpha-9 OS=Homo sapiens GN=ITGA9 PE=1 SV=2
(sp:P13591) Neural cell adhesion molecule 1 OS=Homo sapiens GN=NCAM1 PE=1 SV=3
(sp:Q9EPF2) Cell surface glycoprotein MUC18 OS=Rattus norvegicus GN=Mcam PE=1 SV=2
[BBH] PRTGA_DANRE (sp:Q2EY14) Protogenin A OS=Danio rerio GN=prtga PE=2 SV=1
[BBH] TSN3_PONAB (sp:Q5RE11) Tetraspanin-3 OS=Pongo abelii GN=TSPAN3 PE=2 SV=1
(sp:Q8R3S2) Tetraspanin-33 OS=Mus musculus GN=Tspan33 PE=1 SV=1
(sp:Q9DCK3) Tetraspanin-4 OS=Mus musculus GN=Tspan4 PE=2 SV=1
[BBH] TSN15_BOVIN (sp:Q1JQA4) Tetraspanin-15 OS=Bos taurus GN=TSPAN15 PE=2 SV=1
[BBH] TSN13_HUMAN (sp:O95857) Tetraspanin-13 OS=Homo sapiens GN=TSPAN13 PE=2 SV=1
(sp:O75330) Hyaluronan mediated motility receptor OS=Homo sapiens GN=HMMR PE=1 SV=2
(sp:Q924U0) Leukotriene B4 receptor 2 OS=Rattus norvegicus GN=Ltb4r2 PE=2 SV=1
(sp:Q9BUZ4) TNF receptor-associated factor 4 OS=Homo sapiens GN=TRAF4 PE=1 SV=1
(sp:Q9DDK4) Sphingosine 1-phosphate receptor 1 OS=Danio rerio GN=s1pr1 PE=2 SV=2
(sp:P54759) Ephrin type-A receptor 7 OS=Rattus norvegicus GN=Epha7 PE=2 SV=1
(sp:Q07498) Ephrin type-B receptor 3 (Fragment) OS=Gallus gallus GN=EPHB3 PE=2 SV=1
(sp:P55086) Proteinase-activated receptor 2 OS=Mus musculus GN=F2rl1 PE=2 SV=1
(sp:B3DK56) Receptor-type tyrosine-protein phosphatase U OS=Danio rerio GN=ptpru PE=2 SV=1
(sp:B0V2N1) Receptor-type tyrosine-protein phosphatase S OS=Mus musculus GN=Ptprs PE=2 SV=1
(sp:P23468) Receptor-type tyrosine-protein phosphatase delta OS=Homo sapiens GN=PTPRD PE=1 SV=2
TNF receptor-associated protein 1 [Danio rerio]
(sp:O02695) Receptor-type tyrosine-protein phosphatase N2 OS=Macaca nemestrina GN=PTPRN2 PE=2 SV=1
(sp:Q63259) Receptor-type tyrosine-protein phosphatase-like N OS=Rattus norvegicus GN=Ptprn PE=1 SV=2
(sp:Q90413) Fibroblast growth factor receptor 4 OS=Danio rerio GN=fgfr4 PE=2 SV=1
(sp:Q108U6) Hepatocyte growth factor receptor OS=Loxodonta africana GN=MET PE=3 SV=1
(sp:Q1M161) Tumor necrosis factor receptor type 1-associated DEATH domain protein OS=Oncorhynchus mykiss GN=tradd PE=2 SV=1
[BBH] BMR1B_HUMAN (sp:O00238) Bone morphogenetic protein receptor type-1B OS=Homo sapiens GN=BMPR1B PE=1 SV=1
(sp:Q6DHR8) Nogo-B receptor OS=Danio rerio GN=nus1 PE=2 SV=1
[BBH] EPHB3_CHICK (sp:Q07498) Ephrin type-B receptor 3 (Fragment) OS=Gallus gallus GN=EPHB3 PE=2 SV=1
(sp:Q8QHJ9) Interleukin-17 receptor D OS=Danio rerio GN=il17rd PE=1 SV=2
(sp:Q03137) Ephrin type-A receptor 4 OS=Mus musculus GN=Epha4 PE=1 SV=1
(sp:Q5XIU9) Membrane-associated progesterone receptor component 2 OS=Rattus norvegicus GN=Pgrmc2 PE=1 SV=1
[BBH] RCAS1_HUMAN (sp:O00559) Receptor-binding cancer antigen expressed on SiSo cells OS=Homo sapiens GN=EBAG9 PE=1 SV=1
(sp:Q90Z00) Basic fibroblast growth factor receptor 1-A OS=Danio rerio GN=fgfr1a PE=1 SV=2
(sp:Q90999) TGF-beta receptor type-2 OS=Gallus gallus GN=TGFBR2 PE=1 SV=1
[BBH] C166A_DANRE (sp:Q90460) CD166 antigen homolog A OS=Danio rerio GN=alcama PE=2 SV=1
(sp:Q7TPB4) CD276 antigen OS=Rattus norvegicus GN=Cd276 PE=2 SV=1
Oncorhynchus mykiss CD59-like protein 2 (cd59-2)	mRNA
(sp:Q13797) Integrin alpha-9 OS=Homo sapiens GN=ITGA9 PE=1 SV=2
(sp:O43921) Ephrin-A2 OS=Homo sapiens GN=EFNA2 PE=1 SV=1
[BBH] TNR19_HUMAN (sp:Q9NS68) Tumor necrosis factor receptor superfamily member 19 OS=Homo sapiens GN=TNFRSF19 PE=1 SV=1
(CAQ14910) junctional adhesion molecule jam2b (Danio rerio)
(sp:Q5BL72) Frizzled-7 OS=Xenopus tropicalis GN=fzd7 PE=2 SV=1
(sp:Q9I9M5) Frizzled-1 OS=Xenopus laevis GN=fzd1 PE=2 SV=1
[BBH] FZD8_XENLA (sp:O93274) Frizzled-8 OS=Xenopus laevis GN=fzd8 PE=2 SV=1
(sp:Q61086) Frizzled-3 OS=Mus musculus GN=Fzd3 PE=1 SV=1
(sp:Q9PWH2) Frizzled-10 OS=Gallus gallus GN=FZD10 PE=2 SV=1
[BBH] TF_MOUSE (sp:P20352) Tissue factor OS=Mus musculus GN=F3 PE=1 SV=2
[BBH] TPBG_MOUSE (sp:Q9Z0L0) Trophoblast glycoprotein OS=Mus musculus GN=Tpbg PE=1 SV=2
